# Supplementary material for: MicroRNA Expression in Clear Cell Renal Cell Carcinoma Cell Lines and Tumor Biopsies: Potential Therapeutic Targets
Source: Int J Mol Sci. 2022 May 17;23(10):5604. doi: 10.3390/ijms23105604 (PMC9147802; doi:10.3390/ijms23105604)
Supplement: Supplementary file 1 [file ijms-23-05604-s001.zip]

Archive with 1 entries (1 files):
- ijms-1734714-supplementary.pdf
